# Supplementary material for: Canine Neuronal Ceroid Lipofuscinosis-like Disorder Associated with Sequence Variants in AP3B1 and TRAPPC9
Source: Genes (Basel). 2025 Nov 11;16(11):1370. doi: 10.3390/genes16111370 (PMC12651985; doi:10.3390/genes16111370)
Supplement: Supplementary file 1 [file genes-16-01370-s001.zip]

Archive with 2 entries (2 files):
- Supplementary File 1 - BioSample IDs.xlsx
- Supplementary File 2- Blood Test Results.pdf
